# Supplementary material for: Retrieval of stuck burr by pullback orbital atherectomy with RESCUE technique: a case report
Source: Eur Heart J Case Rep. 2026 Apr 12;10(4):ytag259. doi: 10.1093/ehjcr/ytag259 (PMC13107967; doi:10.1093/ehjcr/ytag259)
Supplement: ytag259_Supplementary_Data [file ytag259_supplementary_data.zip]

Archive with 8 entries (8 files):
- Video 1A.mp4
- Video 1B.mp4
- Video 2.mp4
- Video 3.mp4
- Video 4.mp4
- Video 5.mp4
- Video 6A.mp4
- Video 6B.mp4
